# Supplementary material for: Impact of Pulmonary Rehabilitation Services in Patients with Different Lung Diseases
Source: J Clin Med. 2022 Jan 14;11(2):407. doi: 10.3390/jcm11020407 (PMC8780231; doi:10.3390/jcm11020407)
Supplement: Supplementary file 1 [file jcm-11-00407-s001.zip]

Archive with 1 entries (1 files):
- jcm-1494790-supplementary.pdf
